# Supplementary material for: Emerging Antibiotic Resistance Patterns Affect Visual Outcome Treating Acute Endophthalmitis
Source: Antibiotics (Basel). 2022 Jun 23;11(7):843. doi: 10.3390/antibiotics11070843 (PMC9311540; doi:10.3390/antibiotics11070843)
Supplement: Supplementary file 1 [file antibiotics-11-00843-s001.zip]

Archive with 1 entries (1 files):
- antibiotics-1720081-supplementary.pdf
